# Supplementary material for: 1-Butyl-3-methylimidazolium-Based Ionic Liquid in Biomass Fractionation—Green Solvent or Active Reagent Toward Lignin Compounds?
Source: Int J Mol Sci. 2024 Nov 25;25(23):12623. doi: 10.3390/ijms252312623 (PMC11641608; doi:10.3390/ijms252312623)
Supplement: Supplementary file 1 [file ijms-25-12623-s001.zip]

Archive with 1 entries (1 files):
- ijms-3316020-supplementary.pdf
